# Supplementary material for: Effects of Acanthus ebracteatus (Sea Holly) Aqueous Extract as a Functional Feed Additive on Growth Performance, Immune Responses, and Hepatopancreatic Histology in Pacific White Shrimp (Litopenaeus vannamei)
Source: Animals (Basel). 2026 Jun 15;16(12):1842. doi: 10.3390/ani16121842 (PMC13295723; doi:10.3390/ani16121842)
Supplement: Supplementary file 1 [file animals-16-01842-s001.zip]

Archive with 1 entries (1 files):
- animals-4302602-supplementary.pdf
